# Supplementary material for: VOC Gas Sensors Based on Zinc Stannate Nanoparticles Decorated with Silver
Source: Nanomaterials (Basel). 2024 Dec 12;14(24):1993. doi: 10.3390/nano14241993 (PMC11728643; doi:10.3390/nano14241993)
Supplement: Supplementary file 1 [file nanomaterials-14-01993-s001.zip]

Archive with 1 entries (1 files):
- nanomaterials-3306515-supplementary.pdf
